# Supplementary material for: New media art design based on fast visual segmentation and 3D image processing
Source: PeerJ Comput Sci. 2023 Oct 25;9:e1640. doi: 10.7717/peerj-cs.1640 (PMC10703028; doi:10.7717/peerj-cs.1640)
Supplement: Supplemental Information 1 [file peerj-cs-09-1640-s001.zip]

Archive with 9 entries (8 files):
- code/
- code/UNet.sh
- code/data_loader.py
- code/dataset.py
- code/evaluation.py
- code/main.py
- code/misc.py
- code/network.py
- code/solver.py
