# Supplementary material for: New media art design based on fast visual segmentation and 3D image processing
Source: PeerJ Comput Sci. 2023 Oct 25;9:e1640. doi: 10.7717/peerj-cs.1640 (PMC10703028; doi:10.7717/peerj-cs.1640)
Supplement: Supplemental Information 1 [file peerj-cs-09-1640-s001.zip › code/UNet.sh]

for ((i=0;i<100;i++));do
	a='U_Net'
	python3 main.py --model_type=$a
	a='R2U_Net'
	python3 main.py --model_type=$a
	a='AttU_Net'
	python3 main.py --model_type=$a
	a='R2AttU_Net'
	python3 main.py --model_type=$a
	
done
