# Supplementary material for: New media art design based on fast visual segmentation and 3D image processing
Source: PeerJ Comput Sci. 2023 Oct 25;9:e1640. doi: 10.7717/peerj-cs.1640 (PMC10703028; doi:10.7717/peerj-cs.1640)
Supplement: Supplemental Information 1 [file peerj-cs-09-1640-s001.zip › code/misc.py]

def printProgressBar (iteration, total, prefix = '', suffix = '', decimals = 1, length = 100, fill = '█'):
    """
    Call in a loop to create terminal progress bar
    @params:
        iteration   - Required  : current iteration (Int)
        total       - Required  : total iterations (Int)
        prefix      - Optional  : prefix string (Str)
        suffix      - Optional  : suffix string (Str)
        decimals    - Optional  : positive number of decimals in percent complete (Int)
        length      - Optional  : character length of bar (Int)
        fill        - Optional  : bar fill character (Str)
    """
    percent = ("{0:." + str(decimals) + "f}").format(100 * (iteration / float(total)))
    filledLength = int(length * iteration // total)
    bar = fill * filledLength + '-' * (length - filledLength)
    print('\r%s |%s| %s%% %s' % (prefix, bar, percent, suffix), end = '\r')
    # Print New Line on Complete
    if iteration == total: 
        print()
